# Supplementary material for: KRAS Copy Number Gain in Cell-Free DNA Analysis-Based Liquid Biopsy of Plasma and Bile in Patients with Various Pancreatic Neoplasms
Source: Int J Mol Sci. 2025 Sep 9;26(18):8763. doi: 10.3390/ijms26188763 (PMC12469631; doi:10.3390/ijms26188763)
Supplement: Supplementary file 1 [file ijms-26-08763-s001.zip]

Archive with 4 entries (4 files):
- Figure S3_Jain_et_al._2025.pdf
- Table S1_Jain_et_al._2025.xlsx
- Figure S1__Jain_et_al._2025.pdf
- Figure S2_Jain_et_al._2025.pdf
