# Supplementary material for: KRAS Copy Number Gain in Cell-Free DNA Analysis-Based Liquid Biopsy of Plasma and Bile in Patients with Various Pancreatic Neoplasms
Source: Int J Mol Sci. 2025 Sep 9;26(18):8763. doi: 10.3390/ijms26188763 (PMC12469631; doi:10.3390/ijms26188763)
Supplement: Supplementary file 1 [file ijms-26-08763-s001.zip › Table S1_Jain_et_al._2025.xlsx]

## Sheet: DATA
№	Age	Sex	Neoplasm	Group	Serum СА19-9, U/mL	Tumor localization	Tumor size	Contact with blood vessels	Bile duct invasion	Distant metastases	Plasma_G12/G13_mut (cop./mL)	Plasma_G12/G13_wt (cop./mL)	Plasma_G12/G13_fract (%)	Plasma_Q61_mut (cop./mL)	Plasma_Q61_wt (cop./mL)	Plasma_Q61_fract (%)	Bile_G12/G13_mut (cop./mL)	Bile_G12/G13_wt (cop./mL)	Bile_G12/G13_fract (%)	Bile_Q61_mut (cop./mL)	Bile_Q61_wt (cop./mL)	Bile_Q61_fract (%)	Plasma_CNG_KRAS	Bile_CNG_KRAS	Inclusion date (follow up 20.09.23)	Date of death	Deceased
1	58	male	PDAC	PDAC	151.2	head	2-4 cm	1	1	0	0	506.4	0	0	17112	0	0	1272	0	0	23640	0	N/D	N/D	2022-02-14	N/A	0
2	73	female	PDAC	PDAC	975	head + body	>4 cm	1	1	1	0	386.4	0	0	1231.2	0	0	70.5	0	0	52.2	0	N/D	N/D	2022-02-02	2022-02-16	1
3	76	female	PDAC	PDAC	111	head	>4 cm	1	1	0	0	4220	0	0	4460	0	1.024	2204	0.0464394	0	2208	0	N/D	N/D	2022-04-27	2023-08-04	1
4	63	female	PDAC	PDAC	0.8	head	2-4 cm	1	1	1	7.64	4740	0.160922	0	5040	0	2.73	1.36	66.7482	0	3.36	0	N/D	N/D	2022-08-01	N/A	N/A
5	71	male	PDAC	PDAC	596	head	>4 cm	1	1	0	4.392	8304	0.0528622	0	9648	0	4.11	30.9	11.7395	0	175.2	0	N/D	3.16569	2022-01-19	N/A	0
6	68	female	PDAC	PDAC	15	head	2-4 cm	1	1	1	137.4	20860	0.654367	0	23600	0	14.64	21820	0.0670494	0	21868	0	N/D	N/D	2022-04-05	2022-04-09	1
7	59	female	PDAC	PDAC	782	head	2-4 cm	1	1	0	12.096	1058.4	1.12994	0	446.4	0	15.87	64290	0.0246789	1140	66330	1.68964	2.23822	N/D	2021-12-20	N/A	N/A
8	60	female	PDAC	PDAC	224	head	2-4 cm	1	1	0	0	3900	0	0	4740	0	31	10820	0.285688	0	10010	0	N/D	N/D	2022-08-15	2023-02-02	1
9	54	female	PDAC	PDAC	1594	head	2-4 cm	1	1	1	3.92	4080	0.0959862	0	4200	0	45.9	10400	0.439407	0	9090	0	N/D	N/D	2022-07-13	N/A	0
10	65	male	PDAC	PDAC	104	head	2-4 cm	1	1	0	0	13280	0	0	9980	0	76	8560	0.880037	0	9608	0	N/D	N/D	2022-04-22	N/A	0
11	45	male	PDAC	PDAC	370.9	head	>4 cm	1	1	1	21.6	890	2.36946	0	3240	0	157.2	91710	0.171117	0	56280	0	N/D	N/D	2022-01-26	2022-08-17	1
12	62	male	PDAC	PDAC	0.8	N/A	N/A	N/A	N/A	N/A	0	12120	0	0	13500	0	340	32340	1.04039	0	32540	0	N/D	N/D	2022-04-11	N/A	0
13	55	male	PDAC	PDAC	0.8	head + body	>4 cm	1	1	1	2.6	5880	0.0441981	0	6160	0	538	12840	4.02153	0	23.1	0	N/D	N/D	2022-06-27	N/A	0
14	65	female	PDAC	PDAC	0.8	head	>4 cm	1	1	0	46.8	2840	1.62117	0	3260	0	665	2860	18.8652	0	3490	0	N/D	N/D	2022-05-23	2022-12-23	1
15	77	male	PDAC	PDAC	21	head	>4 cm	1	1	1	0	5660	0	0	6360	0	781	19560	3.83954	0	18820	0	N/D	2.17921	2022-10-10	2023-06-25	1
16	68	male	PDAC	PDAC	43	head	2-4 cm	1	1	0	0	14568	0	0	16776	0	852	26700	3.09233	0	26130	0	N/D	2.23031	2022-01-19	N/A	0
17	64	female	PDAC	PDAC	0.8	head + body + tail	>4 cm	1	0	0	5.08	2440	0.207764	0	2640	0	1960	107310	1.79372	0	82650	0	N/D	N/D	2022-03-24	2023-04-20	1
18	72	male	PDAC	PDAC	0.8	head	<2 cm	0	1	0	0	5380	0	0	6080	0	5380	29300	15.5133	0	35360	0	N/D	N/D	2022-04-13	N/A	0
19	74	female	PDAC	PDAC	6186	head	2-4 cm	1	1	0	27.6	17440	0.158007	0	18160	0	7580	74640	9.21917	0	82980	0	N/D	N/D	2022-04-13	N/A	0
20	70	female	PDAC	PDAC	0.8	head + body	2-4 cm	1	1	0	51.36	10560	0.48401	0	12456	0	17460	49080	26.2399	0	62790	0	N/D	2.41489	2021-12-13	2022-06-01	1
21	75	female	PDAC	PDAC	1	head	>4 cm	1	0	1	0	1581.6	0	0	1312.8	0	N/A	N/A	N/A	N/A	N/A	N/A	2.20104	N/A	2022-01-27	N/A	N/A
22	64	female	PDAC	PDAC	0.8	N/A	N/A	N/A	N/A	N/A	36.72	1821.6	1.97598	0	4152	0	N/A	N/A	N/A	N/A	N/A	N/A	2.21396	N/A	2022-01-05	2022-04-05	1
23	66	female	mdIPMN	OPN	2.4	N/A	N/A	N/A	N/A	N/A	0	636	0	0	175.68	0	N/A	N/A	N/A	N/A	N/A	N/A	2.22506	N/A	2021-12-13	N/A	0
24	62	male	PDAC	PDAC	1250	head + body	>4 cm	1	0	1	0	1914	0	0	1878	0	N/A	N/A	N/A	N/A	N/A	N/A	2.2601	N/A	2022-08-08	N/A	0
25	86	male	PDAC	PDAC	295	body + tail	>4 cm	1	1	0	10.9	34960	0.0311688	0	43140	0	N/A	N/A	N/A	N/A	N/A	N/A	2.27159	N/A	2022-04-15	N/A	0
26	73	female	PDAC	PDAC	1000	head + body	2-4 cm	1	0	0	2.952	264	1.10582	0	5856	0	N/A	N/A	N/A	N/A	N/A	N/A	2.30168	N/A	2022-02-14	2022-06-04	1
27	64	male	PDAC	PDAC	0.8	tail	2-4 cm	1	0	1	0	753.6	0	0	871.2	0	N/A	N/A	N/A	N/A	N/A	N/A	2.35638	N/A	2021-12-19	2022-01-12	1
28	83	male	PDAC	PDAC	0.8	head	>4 cm	0	0	1	0	89832	0	0	97800	0	N/A	N/A	N/A	N/A	N/A	N/A	2.42376	N/A	2021-12-14	2022-02-04	1
29	45	female	PDAC	PDAC	11880	N/A	N/A	N/A	N/A	N/A	3940	18700	0.174028	0	19460	0	N/A	N/A	N/A	N/A	N/A	N/A	2.47448	N/A	2022-11-05	2023-04-22	1
30	70	female	PDAC	PDAC	29	tail	>4 cm	1	0	1	0	10580	0	4560	7120	39.0411	N/A	N/A	N/A	N/A	N/A	N/A	2.53105	N/A	2022-06-29	2023-03-15	1
31	66	male	PDAC	PDAC	4439	body	>4 cm	1	0	1	18.36	1634.4	1.11087	0	261.6	0	N/A	N/A	N/A	N/A	N/A	N/A	2.56725	N/A	2022-01-27	2022-03-24	1
32	73	female	PDAC	PDAC	9.7	head	2-4 cm	1	0	0	4.944	506.4	0.966864	0	681.6	0	N/A	N/A	N/A	N/A	N/A	N/A	2.62819	N/A	2022-01-10	N/A	N/A
33	84	female	PDAC	PDAC	13.7	head + body	>4 cm	1	1	0	5.64	453.6	1.22812	0	441.6	0	N/A	N/A	N/A	N/A	N/A	N/A	2.63876	N/A	2022-01-27	N/A	0
34	64	male	PDAC	PDAC	7821	body + tail	>4 cm	1	0	1	5.544	127.92	4.15393	6.312	210.48	2.91155	N/A	N/A	N/A	N/A	N/A	N/A	2.66043	N/A	2022-02-03	N/A	0
35	57	male	PDAC	PDAC	13013	tail	>4 cm	1	0	1	36840	35580	50.8699	0	66660	0	N/A	N/A	N/A	N/A	N/A	N/A	2.76138	N/A	2022-08-05	2023-01-12	1
36	71	male	PDAC	PDAC	0.8	body	2-4 cm	1	1	1	16.08	69840	0.0230188	0	78760	0	N/A	N/A	N/A	N/A	N/A	N/A	N/D	N/A	2022-04-14	2022-06-18	1
37	71	male	PDAC	PDAC	35.9	body + tail	>4 cm	1	0	1	92.2	46800	0.196621	0	58080	0	N/A	N/A	N/A	N/A	N/A	N/A	N/D	N/A	2022-07-28	2022-08-13	1
38	55	male	bdIPMN	OPN	22.4	N/A	N/A	N/A	N/A	N/A	0	30420	0	0	31480	0	N/A	N/A	N/A	N/A	N/A	N/A	N/D	N/A	2022-10-26	N/A	0
39	54	male	PDAC	PDAC	1603	head + body	>4 cm	1	1	1	2424	24096	9.14027	0	29520	0	N/A	N/A	N/A	N/A	N/A	N/A	N/D	N/A	2021-12-13	N/A	N/A
40	56	male	PDAC	PDAC	2086	head	2-4 cm	0	1	1	13.18	23940	0.055024	0	22340	0	N/A	N/A	N/A	N/A	N/A	N/A	N/D	N/A	2022-05-24	2023-01-10	1
41	41	male	PDAC	PDAC	12000	head	2-4 cm	1	1	0	28.56	21216	0.134434	0	22152	0	N/A	N/A	N/A	N/A	N/A	N/A	N/D	N/A	2021-12-16	2023-04-01	1
42	88	male	PDAC	PDAC	0.8	head	2-4 cm	1	0	1	0	17320	0	775.2	16200	4.56666	N/A	N/A	N/A	N/A	N/A	N/A	N/D	N/A	2022-06-08	2022-07-01	1
43	64	male	PDAC	PDAC	10.9	body + tail	2-4 cm	1	0	0	10.48	16560	0.063245	0	15440	0	N/A	N/A	N/A	N/A	N/A	N/A	N/D	N/A	2022-08-01	N/A	0
44	66	female	PDAC	PDAC	25.9	tail	2-4 cm	1	0	0	0	15456	0	0	16056	0	N/A	N/A	N/A	N/A	N/A	N/A	N/D	N/A	2021-12-17	N/A	0
45	63	female	PDAC	PDAC	9.2	head	>4 cm	1	0	0	0	11940	0	0	12280	0	N/A	N/A	N/A	N/A	N/A	N/A	N/D	N/A	2022-05-24	2022-12-15	1
46	61	female	PDAC	PDAC	1428	head + body	>4 cm	1	1	0	7.28	10960	0.0663793	0	11180	0	N/A	N/A	N/A	N/A	N/A	N/A	N/D	N/A	2022-05-03	N/A	0
47	70	female	PDAC	PDAC	120000	body + tail	2-4 cm	1	0	1	285.6	10944	2.54328	0	11568	0	N/A	N/A	N/A	N/A	N/A	N/A	N/D	N/A	2021-12-18	N/A	0
48	42	male	PDAC	PDAC	0.8	head	>4 cm	1	1	1	0	10900	0	0	10920	0	N/A	N/A	N/A	N/A	N/A	N/A	N/D	N/A	2022-07-29	N/A	N/A
49	61	male	PDAC	PDAC	37	body + tail	2-4 cm	1	0	0	0	10680	0	0	13920	0	N/A	N/A	N/A	N/A	N/A	N/A	N/D	N/A	2022-01-10	N/A	0
50	69	male	PDAC	PDAC	20002	head	2-4 cm	1	0	1	2580	10540	19.6646	0	14280	0	N/A	N/A	N/A	N/A	N/A	N/A	N/D	N/A	2022-05-24	2022-07-03	1
51	49	male	mdIPMN	OPN	3.3	N/A	N/A	N/A	N/A	N/A	0	9920	0	0	11440	0	N/A	N/A	N/A	N/A	N/A	N/A	N/D	N/A	2022-10-29	N/A	0
52	67	female	PDAC	PDAC	1343	head + body	>4 cm	1	0	1	8.3	9720	0.0853181	0	11000	0	N/A	N/A	N/A	N/A	N/A	N/A	N/D	N/A	2022-06-29	2022-10-28	1
53	70	female	PDAC	PDAC	522	tail	2-4 cm	1	0	1	914.4	7416	10.9767	0	16872	0	N/A	N/A	N/A	N/A	N/A	N/A	N/D	N/A	2022-01-18	N/A	N/A
54	44	male	PDAC	PDAC	289	head	>4 cm	1	1	1	40.6	7140	0.565412	0	8200	0	N/A	N/A	N/A	N/A	N/A	N/A	N/D	N/A	2022-03-04	2022-12-01	1
55	68	female	PDAC	PDAC	2.6	head	2-4 cm	1	1	0	9.04	7060	0.127882	0	8220	0	N/A	N/A	N/A	N/A	N/A	N/A	N/D	N/A	2022-04-18	N/A	0
56	76	female	PDAC	PDAC	0.8	head	2-4 cm	1	1	1	6.1	6460	0.0943382	0	8040	0	N/A	N/A	N/A	N/A	N/A	N/A	N/D	N/A	2022-03-24	2022-08-15	1
57	64	male	PDAC	PDAC	69	head	<2 cm	1	0	1	0	6380	0	0	5560	0	N/A	N/A	N/A	N/A	N/A	N/A	N/D	N/A	2022-07-16	N/A	0
58	54	female	PDAC	PDAC	22721	N/A	N/A	N/A	N/A	N/A	37.44	6336	0.587438	0	6624	0	N/A	N/A	N/A	N/A	N/A	N/A	N/D	N/A	2022-01-15	N/A	0
59	69	female	PDAC	PDAC	44	head	2-4 cm	1	1	0	5.352	5496	0.0972852	0	7056	0	N/A	N/A	N/A	N/A	N/A	N/A	N/D	N/A	2021-12-14	2022-06-25	1
60	71	male	PDAC	PDAC	0.8	head	>4 cm	1	1	0	0	5480	0	0	6440	0	N/A	N/A	N/A	N/A	N/A	N/A	N/D	N/A	2022-04-27	N/A	N/A
61	57	female	PDAC	PDAC	0.8	N/A	N/A	N/A	N/A	N/A	8.64	5220	0.165244	0	6740	0	N/A	N/A	N/A	N/A	N/A	N/A	N/D	N/A	2022-04-07	N/A	N/A
62	73	female	PDAC	PDAC	0.8	head	>4 cm	1	1	1	0	4500	0	0	5260	0	N/A	N/A	N/A	N/A	N/A	N/A	N/D	N/A	2022-05-31	N/A	N/A
63	76	female	PDAC	PDAC	26	body	2-4 cm	1	0	1	0	4480	0	0	5220	0	N/A	N/A	N/A	N/A	N/A	N/A	N/D	N/A	2022-04-08	N/A	0
64	86	female	PDAC	PDAC	0.8	N/A	N/A	N/A	N/A	N/A	0	4400	0	0	5780	0	N/A	N/A	N/A	N/A	N/A	N/A	N/D	N/A	2022-07-06	N/A	N/A
65	57	male	PDAC	PDAC	34832	head	>4 cm	1	1	1	0	4160	0	68.4	5540	1.2196	N/A	N/A	N/A	N/A	N/A	N/A	N/D	N/A	2022-12-01	2023-06-01	1
66	65	female	PDAC	PDAC	39	head	2-4 cm	0	1	0	8.208	4128	0.198443	0	4632	0	N/A	N/A	N/A	N/A	N/A	N/A	N/D	N/A	2021-12-17	2023-07-08	1
67	65	female	bdIPMN	OPN	0.8	N/A	N/A	N/A	N/A	N/A	0	3760	0	0	26.2	0	N/A	N/A	N/A	N/A	N/A	N/A	N/D	N/A	2022-11-25	N/A	0
68	47	female	PDAC	PDAC	470	head + body	2-4 cm	1	0	0	5.84	3680	0.158444	0	4160	0	N/A	N/A	N/A	N/A	N/A	N/A	N/D	N/A	2022-04-25	N/A	0
69	61	male	PDAC	PDAC	32	tail	>4 cm	1	0	1	0	3648	0	0	3888	0	N/A	N/A	N/A	N/A	N/A	N/A	N/D	N/A	2022-01-20	N/A	0
70	46	male	PDAC	PDAC	6.4	head	<2 cm	0	0	0	2.36	3520	0.0670005	0	3940	0	N/A	N/A	N/A	N/A	N/A	N/A	N/D	N/A	2022-11-07	2023-05-19	1
71	64	female	Adenoma	OPN	0.8	N/A	N/A	N/A	N/A	N/A	0	3500	0	0	4160	0	N/A	N/A	N/A	N/A	N/A	N/A	N/D	N/A	2022-11-03	N/A	0
72	76	female	PDAC	PDAC	2	head	2-4 cm	1	0	0	90.8	3260	2.7098	0	3360	0	N/A	N/A	N/A	N/A	N/A	N/A	N/D	N/A	2022-05-11	2022-12-21	1
73	62	male	PDAC	PDAC	917	head	2-4 cm	0	1	0	0	3240	0	0	3672	0	N/A	N/A	N/A	N/A	N/A	N/A	N/D	N/A	2021-12-14	N/A	0
74	65	female	PDAC	PDAC	7	tail + body	>4 cm	1	0	1	5.28	3160	0.16681	0	3440	0	N/A	N/A	N/A	N/A	N/A	N/A	N/D	N/A	2022-05-19	2023-08-01	1
75	86	female	PDAC	PDAC	0.8	N/A	N/A	N/A	N/A	N/A	5.38	3160	0.169964	0	3720	0	N/A	N/A	N/A	N/A	N/A	N/A	N/D	N/A	2022-05-20	2023-03-20	1
76	66	female	PDAC	PDAC	2300	tail	>4 cm	1	0	1	64	3140	1.9975	0	3640	0	N/A	N/A	N/A	N/A	N/A	N/A	N/D	N/A	2022-05-22	2022-10-01	1
77	60	male	PDAC	PDAC	305	head	2-4 cm	1	0	0	0	3140	0	0	3620	0	N/A	N/A	N/A	N/A	N/A	N/A	N/D	N/A	2022-03-21	N/A	N/A
78	78	male	PDAC	PDAC	100	tail	<2 cm	1	0	0	0	3140	0	0	3600	0	N/A	N/A	N/A	N/A	N/A	N/A	N/D	N/A	2022-05-03	2023-01-01	1
79	66	female	PDAC	PDAC	16	body	<2 cm	0	0	0	0	3060	0	0	2860	0	N/A	N/A	N/A	N/A	N/A	N/A	N/D	N/A	2022-04-08	N/A	0
80	75	female	PDAC	PDAC	20020	body + tail	2-4 cm	1	0	1	12.64	2860	0.440013	0	2920	0	N/A	N/A	N/A	N/A	N/A	N/A	N/D	N/A	2022-07-06	N/A	0
81	63	female	PDAC	PDAC	24.1	head	<2 cm	0	0	0	0	2740	0	0	2860	0	N/A	N/A	N/A	N/A	N/A	N/A	N/D	N/A	2022-08-01	N/A	0
82	72	female	PDAC	PDAC	24	tail	>4 cm	1	0	1	0	2400	0	0	2640	0	N/A	N/A	N/A	N/A	N/A	N/A	N/D	N/A	2022-06-22	N/A	0
83	51	male	PDAC	PDAC	513	body + tail	2-4 cm	1	0	1	25.92	2257.92	1.13493	0	2736	0	N/A	N/A	N/A	N/A	N/A	N/A	N/D	N/A	2021-12-14	N/A	N/A
84	58	male	bdIPMN	OPN	4.6	N/A	N/A	N/A	N/A	N/A	0	2080	0	0	2700	0	N/A	N/A	N/A	N/A	N/A	N/A	N/D	N/A	2022-11-22	N/A	0
85	66	male	bdIPMN	OPN	20.9	N/A	N/A	N/A	N/A	N/A	0	2060	0	0	2540	0	N/A	N/A	N/A	N/A	N/A	N/A	N/D	N/A	2022-12-10	N/A	0
86	63	female	SCA	OPN	7.3	N/A	N/A	N/A	N/A	N/A	2.34	2020	0.115708	0	2980	0	N/A	N/A	N/A	N/A	N/A	N/A	N/D	N/A	2022-11-07	N/A	0
87	60	female	bdIPMN	OPN	10	N/A	N/A	N/A	N/A	N/A	0	1902	0	0	2420	0	N/A	N/A	N/A	N/A	N/A	N/A	N/D	N/A	2022-12-05	N/A	0
88	63	male	PDAC	PDAC	15573	head	>4 cm	1	0	1	4.008	1864.8	0.214468	0	1826.4	0	N/A	N/A	N/A	N/A	N/A	N/A	N/D	N/A	2021-12-13	N/A	0
89	74	male	PDAC	PDAC	85.4	body	2-4 cm	1	0	0	2.48	1856	0.133442	0	1792	0	N/A	N/A	N/A	N/A	N/A	N/A	N/D	N/A	2022-05-18	N/A	0
90	46	male	PDAC	PDAC	1	head	2-4 cm	0	1	0	2.28	1802	0.126366	0	2200	0	N/A	N/A	N/A	N/A	N/A	N/A	N/D	N/A	2022-02-24	N/A	N/A
91	47	female	PDAC	PDAC	51	body + tail	2-4 cm	1	0	0	0	1684	0	0	1908	0	N/A	N/A	N/A	N/A	N/A	N/A	N/D	N/A	2022-05-20	N/A	0
92	59	female	PDAC	PDAC	0.8	head	>4 cm	1	1	0	0	1588	0	0	1998	0	N/A	N/A	N/A	N/A	N/A	N/A	N/D	N/A	2022-07-21	2023-07-25	1
93	53	male	PDAC	PDAC	0.8	body + tail	>4 cm	1	0	0	5.78	1554	0.370565	0	2340	0	N/A	N/A	N/A	N/A	N/A	N/A	N/D	N/A	2022-05-03	N/A	0
94	70	female	PDAC	PDAC	0.8	N/A	N/A	N/A	N/A	N/A	12.6	1521.6	0.821275	0	1912.8	0	N/A	N/A	N/A	N/A	N/A	N/A	N/D	N/A	2021-12-27	2022-09-09	1
95	61	male	PDAC	PDAC	0.9	body	2-4 cm	1	0	0	0	1478.4	0	0	1785.6	0	N/A	N/A	N/A	N/A	N/A	N/A	N/D	N/A	2022-01-11	2022-06-05	1
96	63	female	mdIPMN	OPN	0.8	N/A	N/A	N/A	N/A	N/A	0	1396	0	0	1886	0	N/A	N/A	N/A	N/A	N/A	N/A	N/D	N/A	2022-11-12	N/A	0
97	86	female	PDAC	PDAC	32	tail	2-4 cm	1	0	0	0	1332	0	0	1570	0	N/A	N/A	N/A	N/A	N/A	N/A	N/D	N/A	2022-02-24	N/A	0
98	57	female	NET	OPN	0.8	tail	2-4 cm	1	0	1	0	1312	0	0	1624	0	N/A	N/A	N/A	N/A	N/A	N/A	N/D	N/A	2022-05-04	N/A	0
99	50	female	bdIPMN	OPN	4.4	N/A	N/A	N/A	N/A	N/A	0	1298	0	0	1612	0	N/A	N/A	N/A	N/A	N/A	N/A	N/D	N/A	2022-12-14	N/A	0
100	64	female	mdIPMN	OPN	32	N/A	N/A	N/A	N/A	N/A	0	1280	0	0	1506	0	N/A	N/A	N/A	N/A	N/A	N/A	N/D	N/A	2022-11-07	N/A	0
101	49	female	multIPMN	OPN	6.6	N/A	N/A	N/A	N/A	N/A	0	1204	0	0	1214	0	N/A	N/A	N/A	N/A	N/A	N/A	N/D	N/A	2022-07-14	N/A	0
102	67	male	PDAC	PDAC	125	body + tail	>4 cm	1	0	1	22.4	1192	1.84453	0	1414	0	N/A	N/A	N/A	N/A	N/A	N/A	N/D	N/A	2022-08-17	N/A	N/A
103	65	female	bdIPMN	OPN	0.8	N/A	N/A	N/A	N/A	N/A	0	1192	0	0	1570	0	N/A	N/A	N/A	N/A	N/A	N/A	N/D	N/A	2022-12-05	N/A	0
104	43	female	mdIPMN	OPN	0.8	N/A	N/A	N/A	N/A	N/A	0	1024	0	0	1478	0	N/A	N/A	N/A	N/A	N/A	N/A	N/D	N/A	2022-11-05	N/A	0
105	49	male	SPPN	OPN	0.8	tail	2-4 cm	1	0	0	0	978	0	0	824	0	N/A	N/A	N/A	N/A	N/A	N/A	N/D	N/A	2022-05-24	N/A	0
106	77	female	PDAC	PDAC	0.8	head + body	>4 cm	1	0	1	3.84	921.6	0.414938	0	21912	0	N/A	N/A	N/A	N/A	N/A	N/A	N/D	N/A	2022-02-08	2022-03-25	1
107	54	male	PDAC	PDAC	71	head	2-4 cm	1	0	1	16.74	806	2.03466	0	1100	0	N/A	N/A	N/A	N/A	N/A	N/A	N/D	N/A	2022-06-22	2023-07-25	1
108	59	female	PDAC	PDAC	4.2	body + tail	<2 cm	1	0	0	0	682	0	0	788	0	N/A	N/A	N/A	N/A	N/A	N/A	N/D	N/A	2022-06-27	N/A	0
109	62	male	PDAC	PDAC	70.1	tail	>4 cm	1	0	1	0	588	0	0	256.8	0	N/A	N/A	N/A	N/A	N/A	N/A	N/D	N/A	2022-02-01	2022-10-23	1
110	67	male	PDAC	PDAC	15.5	head	2-4 cm	1	1	0	0	578.4	0	0	412.8	0	N/A	N/A	N/A	N/A	N/A	N/A	N/D	N/A	2022-02-04	N/A	0
111	60	male	PDAC	PDAC	2416	tail	>4 cm	1	0	1	0	470.4	0	0	643.2	0	N/A	N/A	N/A	N/A	N/A	N/A	N/D	N/A	2022-02-01	N/A	0

## Sheet: Notes
Table S1. Detailed demographic, clinical, and analytical data for study participants.
PDAC, pancreatic ductal adenocarcinoma
OPN, other pancreatic neoplasms
SPPN, solid pseudopapillary neoplasm
SCA, serous cystadenoma
NET, neuroendocrine tumor
mdIPMN, main duct intraductal papillary mucinous neoplasm
multIPMN, multifocal intraductal papillary mucinous neoplasm
bdIPMN, branch duct intraductal papillary mucinous neoplasm
Dates are presented in the following format: DD/MM/YYYY
Qualitative data are presented in the following format: 1 - yes; 0 - no
N/A, not applicable or not available
N/D, not detected
Plasma_G12/G13_mut (cop./mL), levels of cell-free tumor DNA carrying KRAS mutations in G12/G13 hotspot in plasma expressed as copies per 1 mL of biomaterial
Plasma_Q61_mut (cop./mL), levels of cell-free tumor DNA carrying KRAS mutations in Q61 hotspot in plasma expressed as copies per 1 mL of biomaterial
Bile_G12/G13_mut (cop./mL), levels of cell-free tumor DNA carrying KRAS mutations in G12/G13 hotspot in bile expressed as copies per 1 mL of biomaterial
Bile_Q61_mut (cop./mL), levels of cell-free tumor DNA carrying KRAS mutations in Q61 hotspot in bile expressed as copies per 1 mL of biomaterial
fract (%), cell-free tumor DNA fraction expressed in % of total cell-free DNA
Plasma_CNG_KRAS, copy numbers of KRAS above the predefined threshold of 2.175 in plasma cell-free DNA
Bile_CNG_KRAS, copy numbers of KRAS above the predefined threshold of 2.175 in bile cell-free DNA
Cell-free tumor DNA was not detected in any of the samples from the control group
